# Supplementary material for: Confined Silver Nanoparticles in Ionic Liquid Films
Source: Molecules. 2023 Mar 28;28(7):3029. doi: 10.3390/molecules28073029 (PMC10095659; doi:10.3390/molecules28073029)
Supplement: Supplementary file 1 [file molecules-28-03029-s001.zip]

Archive with 1 entries (1 files):
- molecules-2294392-supplementary.pdf
